# Supplementary material for: Exploratory Genomic Characterisation of the Resistome, Virulome and Molecular Epidemiology of Multidrug-Resistant Klebsiella pneumoniae Clinical Isolates from Four Peruvian Regions
Source: Microorganisms. 2026 Jul 19;14(7):1573. doi: 10.3390/microorganisms14071573 (PMC13413516; doi:10.3390/microorganisms14071573)
Supplement: Supplementary file 1 [file microorganisms-14-01573-s001.zip]

Archive with 1 entries (1 files):
- microorganisms-4358102-supplementary.pdf
